# Supplementary material for: Genome-Wide Analysis of AGC Genes Related to Salt Stress in Soybeans (Glycine max)
Source: Int J Mol Sci. 2025 Mar 13;26(6):2588. doi: 10.3390/ijms26062588 (PMC11941997; doi:10.3390/ijms26062588)
Supplement: Supplementary file 1 [file ijms-26-02588-s001.zip]

Archive with 2 entries (2 files):
- Supplementary figure 1-4.pdf
- Supplementary Table 1-6.xlsx
