# Supplementary material for: Genome-Wide Analysis of AGC Genes Related to Salt Stress in Soybeans (Glycine max)
Source: Int J Mol Sci. 2025 Mar 13;26(6):2588. doi: 10.3390/ijms26062588 (PMC11941997; doi:10.3390/ijms26062588)
Supplement: Supplementary file 1 [file ijms-26-02588-s001.zip › Supplementary Table 1-6.xlsx]

## Sheet: Table S1
Table S1. Basic information of AtAGC family genes and their proteins in Arabidopsis thaliana.
Gene	Locus ID	Chr	Size (aa)	MW(Da)	pI	Subcellular Location	AGC kinase classification
AtPK5/D6PKL2	At5g47750	5	586	64556.7	8.96	Plasma membrane	AGC1	AGCⅧ
AtAGC1–1/D6PK	At5g55910	5	498	54816.4	8.47	Plasma membrane
AtAGC1–2/D6PKL1	At4g26610	4	506	55946.5	8.55	Plasma membrane
AtPK7/D6PKL3	At3g27580	3	578	64286.3	8.72	Plasma membrane
AtAGC1–3	At2g44830	2	765	84706.1	6.29	Extracellular
AtAGC1–4	At5g40030	5	499	55495.5	8.55	Plasma membrane
AtAGC1–5	At3g12690	3	577	63767.5	9.08	Cytoplasm
AtAGC1–6/RSH3	At1g16440	1	499	56129.7	8.68	Plasma membrane
AtAGC1–7	At1g79250	1	555	61069	8.43	Plasma membrane
AtAGC1–8	At5g03640	5	926	102162	7.3	Extracellular
AtAGC1–9	At2g36350	2	949	104521	8.14	Extracellular
AtKIPK	At3g52890	3	934	102694	7.3	Extracellular
AtAGC1–12	At3g44610	3	451	50015.1	6.74	Plasma membrane
AtPID	At2g34650	2	438	49271.5	9.42	Plasma membrane	AGC3
AtAGC3–4	At2g26700	2	525	59294.4	9.05	Plasma membrane
AtWAG1	At1g53700	1	476	53820.3	9.15	Plasma membrane
AtWAG2	At3g14370	3	480	54426.8	9.53	Plasma membrane
AtPHOT1	At3g45780	3	996	111689	7.54	Plasma membrane	AGC4
AtPHOT2	At5g58140	5	915	102472	7.05	Plasma membrane
AtAGC2–1/OXI1	At3g25250	3	421	47559.7	5.66	Plasma membrane	AGC2
AtAGC2-2	At4g13000	4	372	42159	5.98	Plasma membrane
AtAGC2–3/UCN	At1g51170	1	404	45665	8.69	Plasma membrane
AtAGC2–4/UCNL	At3g20830	3	408	45889.5	9.28	Cytoplasm
AtIRE-H1	At3g17850	3	1296	143792	5.54	Nuclear	AGC other
AtIRE3	At1g48490	1	1235	137349	5.52	Nuclear
AtIRE	At5g62310	5	1168	130147	5.36	Nuclear
AtIRE4	At1g45160	1	1067	120312	5.66	Extracellular
AtNDR-1	At4g14350	4	551	63180.3	8.54	Nuclear	AGCⅦ
AtNDR-3	At3g23310	3	568	65322.6	8.78	Nuclear
AtNDR-2	At1g03920	1	569	65029.4	6.1	Nuclear
AtNDR-5	At2g20470	2	569	64843.1	5.73	Nuclear
AtNDR-7	At1g30640	1	562	64911.3	9.15	Nuclear
AtNDR-6	At4g33080	4	519	60431.1	5.52	Extracellular
AtNDR-4	At2g19400	2	527	60658.7	5.76	Extracellular
AtNDR-8	At5g09890	5	516	59339.6	5.62	Cytoplasm
AtS6K2	At3g08730	3	465	52588	5.81	Plasma membrane	AGCⅥ
AtS6K1	At3g08720	3	471	53037.4	6.27	Nuclear
AtPDK1-1	At5g04510	5	491	54711.1	8.12	Cytoplasm	PDK1
AtPDK1-2	At3g10540	3	486	54440.8	8.12	Cytoplasm

## Sheet: Table S2
Table S2. Protein motif sequnces of GmAGC kinase in Glycine max.
Motif	Sequence	Width
1	RSNSFVGTHEYJAPEIJLGEGHGSAVDWWTLGIFLYEMLYGYTPFKGSBN	50
2	AARFYAAEVLLALEYLHMLGIVYRDLKPENVLVREDGHIMLTDFDLSLRC	50
3	ILQMLDHPFLPTLYAHFETDKFSCLVMEFCPGGDLHVLRQRQPGKRFSEA	50
4	GATEIKQHPFFKGVNWALJRC	21
5	DFRLLKRJGSGDIGSVYLAELKGTG	25
6	QVEHVKAERBJLAEVDSPCIVKLYYSFQDEEYLYLIMEYLPGGDLMTLLM	50
7	ARDLIRGLLVKDPQKRLGSKR	21
8	FAMKVMDKSELARRN	15
9	VTKQKVAAAKQYIENHYKEQMKNLQERKERRTMLEKKLADADVSEEEQNN	50
10	TCRKIVNWKTHLKFPEEAKLSPEAKDLISRLLCBVBQRLGT	41

## Sheet: Table S3
Table S3. CDS Lenghts, Number of Inron and Exon of GmAGC in Glycine max.
Gene ID	Gene name	CDS (bp)	No of Exon	No of Intron
GmAGC1-1a	Glyma.09G015400	1614	4	3
GmAGC1-1b	Glyma.15G121200	1776	3	2
GmAGC1-2a	Glyma.16G070700	1896	2	1
GmAGC1-2b	Glyma.19G060500	1896	2	1
GmAGC1-2c	Glyma.19G003800	1839	2	1
GmAGC1-3a	Glyma.03G111200	2292	2	1
GmAGC1-3b	Glyma.07G114400	2292	2	1
GmAGC1-3c	Glyma.09G242900	2301	2	1
GmAGC1-3d	Glyma.18G251800	2307	2	1
GmAGC1-4a	Glyma.08G160400	1761	3	2
GmAGC1-4b	Glyma.15G266800	1731	3	2
GmAGC1-4c	Glyma.08G232800	1683	2	1
GmAGC1-5a	Glyma.04G111700	2484	2	1
GmAGC1-5b	Glyma.06G322600	2508	2	1
GmAGC1-5c	Glyma.12G002700	2442	2	1
GmAGC1-5d	Glyma.09G234251	549	1	0
GmAGC1-6a	Glyma.10G067400	2592	2	1
GmAGC1-6b	Glyma.U031420	2601	2	1
GmAGC1-6c	Glyma.03G193000	2616	2	1
GmAGC1-6d	Glyma.19G193100	2607	2	1
GmAGC1-7a	Glyma.10G203100	1245	2	1
GmAGC1-7b	Glyma.20G187200	1269	2	1
GmAGC1-8a	Glyma.11G187600	1326	2	1
GmAGC1-8b	Glyma.12G086900	1311	2	1
GmAGC1-8c	Glyma.12G182600	1362	2	1
GmAGC1-8d	Glyma.13G318400	1494	2	1
GmAGC2-1a	Glyma.03G088800	1311	2	1
GmAGC2-1b	Glyma.16G084700	1305	2	1
GmAGC2-1c	Glyma.08G345500	1338	2	1
GmAGC2-2a	Glyma.11G131800	1236	1	0
GmAGC2-2b	Glyma.12G056000	1260	1	0
GmAGC2-2c	Glyma.13G341400	1161	1	0
GmAGC3-1a	Glyma.13G220100	1359	2	1
GmAGC3-1b	Glyma.U032208	1383	2	1
GmAGC3-2a	Glyma.05G009200	1467	2	1
GmAGC3-2b	Glyma.17G117300	1473	2	1
GmAGC3-2c	Glyma.04G148400	1467	3	2
GmAGC3-3a	Glyma.08G174400	1389	2	1
GmAGC3-3b	Glyma.15G252700	1437	1	0
GmIRE1a	Glyma.07G103400	3894	17	16
GmIRE1b	Glyma.09G174000	3909	17	16
GmIRE2a	Glyma.09G232400	3558	17	16
GmIRE2b	Glyma.12G004100	3033	13	12
GmNDR1a	Glyma.02G003200	1680	11	10
GmNDR1b	Glyma.10G005600	1644	13	12
GmNDR1c	Glyma.10G181500	1635	13	12
GmNDR1d	Glyma.20G208900	1632	13	12
GmNDR2a	Glyma.03G164600	1629	13	12
GmNDR2b	Glyma.19G166000	1641	13	12
GmNDR2c	Glyma.10G038400	1677	13	12
GmNDR2d	Glyma.13G124800	1668	13	12
GmNDR3a	Glyma.04G053900	1512	12	11
GmNDR3b	Glyma.06G054200	1512	12	11
GmNDR4a	Glyma.09G066300	1692	13	12
GmNDR4b	Glyma.15G172300	1560	13	12
GmNDR5a	Glyma.14G083100	1572	12	11
GmNDR5b	Glyma.17G242000	1578	12	11
GmPDK1a	Glyma.10G200600	1476	11	10
GmPDK1b	Glyma.20G190000	1476	11	10
GmPHOT1a	Glyma.13G330400	2949	22	21
GmPHOT1b	Glyma.15G043600	2889	22	21
GmPHOT1c	Glyma.12G074100	2934	22	21
GmPHOT2a	Glyma.08G264900	2991	22	21
GmPHOT2b	Glyma.16G096600	2973	22	21
GmS6K1a	Glyma.05G032000	807	6	5
GmS6K1b	Glyma.17G094700	1248	6	5
GmS6K2a	Glyma.09G273600	1440	6	5
GmS6K2b	Glyma.18G212800	1440	6	5
GmS6K2c	Glyma.14G188100	1419	6	5

## Sheet: Table S4
Table S4. The cis-element identified in GmAGC kinase genes.
Cis-elements type	Sequence	Function	Number
Box 4	ATTAAT	part of a conserved DNA module involved in light responsiveness	231
G-Box	CACGTC/CACGAC/CACGTG/CCACGTAA/TACGTG/TCCACATGGCA/CACGTT/TAAACGTG/TAACACGTAG/tgACACGTGGCA/ACACGTGT/CAGACGTGGCA/ACACGTGGC	cis-acting regulatory element involved in light responsiveness	160
GT1-motif	GGTTAAT/GGTTAA/GTGTGTGAA	light responsive element	82
GATA-motif	GATAGGG/GATAGGA/AAGGATAAGG/AAGATAAGATT	part of a light responsive element	32
TCT-motif	TCTTAC	part of a light responsive element	65
TCCC-motif	TCTCCCT	part of a light responsive element	21
AE-box	AGAAACAA/AGAAACTT	part of a module for light response	32
GA-motif	ATAGATAA	part of a light responsive element	17
I-box	AGATAAGG/cCATATCCAAT/TAGATAACC/atGATAAGGTC/gGATAAGGTG/TGATAATGT/GTATAAGGCC/cGATAAGGCG/AAGATAAGGCT/GATAAGGGT	part of a light responsive element	27
ATCT-motif	AATCTAATCC	part of a conserved DNA module involved in light responsiveness	10
MRE	AACCTAA	MYB binding site involved in light responsiveness	23
ACE	CTAACGTATT/GACACGTATG/GCGACGTACC	cis-acting element involved in light responsiveness	13
AT1-motif	AATTATTTTTTATT	part of a light responsive module	12
chs-CMA1a	TTACTTAA	part of a light responsive element	13
ATC-motif	AGTAATCT	part of a conserved DNA module involved in light responsiveness	5
chs-CMA2a	TCACTTGA	part of a light responsive element	6
Gap-box	CAAATGAA(A/G)A	part of a light responsive element	12
3-AF1 binding site	TAAGAGAGGAA	light responsive element	3
LAMP-element	CTTTATCA	part of a light responsive element	4
Sp1	GGGCGG	light responsive element	3
L-box	ATCCCACCTAC	part of a light responsive element	2
GTGGC-motif	GATTCTGTGGC/CAGCGTGTGGC	part of a light responsive element	3
Box II	TGGTAATAA	part of a light responsive element	3
CAG-motif	GAAAGGCAGAC	part of a light response element	4
AAAC-motif	CAATCAAAACCT	light responsive element	1
chs-Unit 1 m1	ACCTAACCCGG	part of a light responsive element	1
ABRE	ACGTG/TACGGTC/CACGTG/AACCCGG/TACGTGTC/GACACGTGGC/GCAACGTGTC/CGCACGTGTC/CGTACGTGCA	cis-acting element involved in the abscisic acid responsiveness	140
CGTCA-motif	CGTCA	cis-acting regulatory element involved in the MeJA-responsiveness	90
TGACG-motif	TGACG	cis-acting regulatory element involved in the MeJA-responsiveness	90
TGA-element	AACGAC	auxin-responsive element	14
TCA-element	CCATCTTTTT/TCAGAAGAGG	cis-acting element involved in salicylic acid responsiveness	53
GARE-motif	TCTGTTG	gibberellin-responsive element	23
P-box	CCTTTTG	gibberellin-responsive element	43
AuxRR-core	GGTCCAT	cis-acting regulatory element involved in auxin responsiveness	11
TATC-box	TATCCCA	cis-acting element involved in gibberellin-responsiveness	13
AuxRE	TGTCTCAATAAG	part of an auxin-responsive element	1
TGA-box	TGACGTAA	part of an auxin-responsive element	3
ARE	AAACCA	cis-acting regulatory element essential for the anaerobic induction	183
MBS	CAACTG	MYB binding site involved in drought-inducibility	41
TC-rich repeats	GTTTTCTTAC/ATTCTCTAAC	cis-acting element involved in defense and stress responsiveness	41
LTR	CCGAAA	cis-acting element involved in low-temperature responsiveness	33
GC-motif	CCCCCG	enhancer-like element involved in anoxic specific inducibility	4
WUN-motif	AAATTTCCT	wound-responsive element	2
DRE	TACCGACAT	cis-acting element involved in dehydration, low-temp, salt stresses	2
CAT-box	GCCACT	cis-acting regulatory element related to meristem expression	22
circadian	CAAAGATATC	cis-acting regulatory element involved in circadian control	7
GCN4_motif	TGAGTCA	cis-regulatory element involved in endosperm expression	20
O2-site	GATGATGTGG/GTTGACGTGA/GATGA(C/T)(A/G)TG(A/G)/GATGACATGG	cis-acting regulatory element involved in zein metabolism regulation	26
HD-Zip 1	CAAT(A/T)ATTG	element involved in differentiation of the palisade mesophyll cells	3
MSA-like	TCAAACGGT/(T/C)C(T/C)AACGG(T/C)(T/C)A	cis-acting element involved in cell cycle regulation	3
MBSI	aaaAaaC(G/C)GTTA/TTTTTACGGTTA	MYB binding site involved in flavonoid biosynthetic genes regulation	4
RY-element	CATGCATG	cis-acting regulatory element involved in seed-specific regulation	6
CCAAT-box	CAACGG	MYBHv1 binding site	9
AT-rich element	ATAGAAATCAA	binding site of AT-rich DNA binding protein (ATBP-1)	15
3-AF3 binding site	CACTATCTAAC	part of a conserved DNA module array (CMA3)	1
AT-rich sequence	TAAAATACT	element for maximal elicitor-mediated activation (2copies)	6
A-box	CCGTCC	cis-acting regulatory element	7
Box II -like sequence	TCCGTGTACCA	cis-acting regulatory element	2
Nodule-site1	GATATATTAATATTTTATTTTATA	nodule specific factor binding site	1

## Sheet: Table S5
Table S5. Gene expression data based on FPKM values.
Gene	pod	root hairs	leaves	root	nodules	seed	sam	stem	flower
GmAGC1-1a	34.6319	45.4755	48.8027	28.7392	39.1958	49.1357	33.0068	39.4272	34.572
GmAGC1-1b	25.3315	29.6241	43.8467	23.724	26.6835	47.494	30.9304	33.0503	30.1835
GmAGC1-2a	9.9154	15.7151	8.32438	7.00759	15.0262	13.7152	12.0536	11.7039	7.43123
GmAGC1-2b	8.37713	6.27333	28.5273	7.63067	5.24968	5.59114	11.9343	12.0489	10.75
GmAGC1-2c	7.00352	9.17625	5.67654	8.46011	8.33972	7.94216	7.50161	9.63516	7.53232
GmAGC1-3a	10.4636	8.818	10.6694	3.15327	9.25624	14.9537	28.8625	17.6125	10.5425
GmAGC1-3b	5.42592	5.58871	1.48387	3.11558	4.55637	12.1022	11.3383	11.6617	2.2292
GmAGC1-3c	5.42594	3.03919	6.48581	1.57562	2.12445	3.8706	9.82967	6.13754	2.55136
GmAGC1-3d	5.05512	1.78326	0.940279	1.03449	1.57051	2.69582	7.92597	6.26026	1.04122
GmAGC1-4a	0	0.107503	0.00695043	4.6731	0.158552	0	0	0.0134183	2.46389
GmAGC1-4b	0	0.149107	0.0184269	4.82776	0.192089	0.0162462	0.00896088	0.0178105	1.28483
GmAGC1-4c	0	0	0	0	0	0	0	0	0.784576
GmAGC1-5a	2.67599	1.27981	2.58276	0.550782	1.5216	5.42366	3.3285	2.01	2.88449
GmAGC1-5b	2.09923	1.27836	2.40492	0.729246	1.84255	4.73345	4.83695	2.38613	3.78062
GmAGC1-5c	0.114964	0	0.0979521	0.207745	0	0.0250454	1.29473	0.0805157	0.518503
GmAGC1-6a	5.77192	2.48027	1.28646	3.09217	2.34988	5.13888	2.51563	3.69036	3.15917
GmAGC1-6c	3.21129	4.68403	0.799817	2.67802	1.58434	6.15558	9.46512	5.03203	2.59845
GmAGC1-6d	3.05916	2.42005	0.699724	1.77326	3.1787	3.49227	4.31939	2.58056	1.98541
GmAGC1-7a	0.305821	0.421299	0.0917324	0.371405	0.512524	0.0915863	0.334273	1.04147	0.9306
GmAGC1-7b	0.427282	5.0547	0.381522	4.16998	11.6572	0.0810156	1.66396	1.72919	0.19893
GmAGC1-8a	0.24698	0.0363342	0	0.169537	0.12031	0.443802	2.29416	0.151895	0.957741
GmAGC1-8b	0.218505	0.187844	0.0834933	0.0515857	0.0689914	1.05079	1.49725	0.097324	0.128626
GmAGC1-8c	7.99528	4.61546	1.44935	3.03905	1.3794	0.181907	7.05364	3.02983	3.3726
GmAGC1-8d	1.37481	2.41682	3.36016	1.14179	1.00253	1.48343	2.47799	1.74813	0.849492
GmAGC2-1a	0.158764	1.87668	2.15898	5.87252	1.93862	0.161893	0.0776095	0.199404	3.1581
GmAGC2-1b	0.112575	0.167396	0.736046	0.588101	0.231651	0.0236022	0.0271244	0.384269	0.127551
GmAGC2-1c	0.0288289	0.17418	0.0787575	0.169905	0.277791	0	0	0	6.26901
GmAGC2-2a	1.8361	2.11748	3.36952	1.09913	2.49044	1.32769	0.94557	1.94937	3.94464
GmAGC2-2b	5.26142	9.48758	0.831062	2.33583	8.1017	1.9102	6.50019	12.0892	2.4697
GmAGC2-2c	0.453225	2.33045	1.61323	10	2.1076	0.0252486	0.26653	3.50472	1.40517
GmAGC3-2a	0.23295	5.83051	0.741327	0.489028	15.1345	1.06297	1.06232	0.277325	0.124083
GmAGC3-2b	3.92053	5.25622	0.802156	1.38647	7.67702	0.659727	5.35781	0.123605	1.81442
GmAGC3-2c	2.3727	1.75391	0.324626	0.508922	0.85244	8.5638	7.08598	3.04177	0.638268
GmIRE1a	13.9702	12.1357	12.8389	12.158	11.9347	17.3014	11.332	11.5088	14.3481
GmIRE1b	16.0627	16.1817	19.4584	15.8585	17.5479	13.9641	13.7388	16.5331	37.6985
GmIRE2a	0.0463786	0.583144	1.95831	9.01463	1.10645	0.0410281	0.323604	0.055678	0.619716
GmIRE2b	0.00351162	0.0339493	0.381936	0.0368322	0.225556	0.011771	0.113869	0.0255531	0.0770271
GmNDR1a	9.23119	3.6973	5.82087	10.6081	5.23286	4.3504	4.5711	7.23093	11.8906
GmNDR1b	6.22638	5.40515	5.98566	10.3041	7.00212	4.10081	4.29408	6.19267	5.91031
GmNDR1c	7.09787	6.08308	5.75904	7.60404	7.08096	6.25327	6.68799	9.91089	5.18293
GmNDR1d	8.56249	9.73932	10.4161	22.0442	11.0434	7.45001	8.63205	13.2158	16.1609
GmNDR2a	0	0	0	0	0	0	0	0	1.63286
GmNDR2b	0	0	0	0	0	0	0	0	1.04667
GmNDR2c	3.61467	3.47722	2.587	11.1251	4.07648	3.43691	2.6923	3.33511	6.48444
GmNDR2d	3.84486	2.42893	2.36611	4.40427	3.40114	4.00101	2.9937	3.99735	4.47525
GmNDR3a	24.0309	25.3873	8.59413	20.8037	21.8446	13.1632	19.848	26.4461	8.89695
GmNDR3b	33.9026	26.0181	17.756	20.2531	27.7236	16.9075	35.3816	41.6161	15.2962
GmNDR4a	1.85632	1.19197	0.883751	0.40608	1.0923	8.43117	0.426035	2.41709	2.62643
GmNDR4b	2.3646	0.582515	0.129969	0.613067	1.041	9.19283	0.241798	0.390969	2.93013
GmNDR5a	6.59516	10.1286	8.17987	18.8011	7.69084	3.40647	2.42376	8.5097	21.1364
GmNDR5b	14.1336	19.5169	11.3849	21.1312	12.0104	5.52741	5.364	14.6466	9.67737
GmPDK1a	11.0341	12.7152	7.86768	7.21208	10.252	9.22346	11.3936	13.0455	11.3455
GmPDK1b	14.1821	13.8779	11.9309	11.0092	10.1981	10.1685	12.2439	12.8063	21.543
GmPHOT1a	9.73082	0.265062	17.3219	0.151575	0.191985	0.638546	4.62863	9.31208	16.3388
GmPHOT1b	6.73542	0.404313	9.64476	0.160213	0.246244	1.61147	3.11956	8.36376	4.39736
GmPHOT1c	2.50909	25.2886	23.3336	2.58875	1.54372	15.3815	17.6989	2.76192	2.4767
GmPHOT2a	8.34312	2.81669	24.9422	1.07811	3.11102	10.7079	8.60971	7.35125	6.16011
GmPHOT2b	9.58564	0.702298	27.8305	0.738068	0.795365	2.6503	3.77641	7.00337	3.01458
GmPIDa/GmAGC3-1a	3.73227	1.36084	0.417514	0.657038	0.303882	2.84795	8.62427	8.46675	4.02251
GmS6K1a	0.17579	0.711693	0.115004	6.01624	2.40217	0.377529	0.700393	1.988	0.152277
GmS6K1b	6.49452	8.18372	9.22807	19.544	9.19658	2.72965	5.03968	7.62119	11.7346
GmS6K2a	16.7727	15.0397	10.936	23.4002	10.956	16.4581	6.76635	10.8597	22.0774
GmS6K2b	16.8393	21.9676	17.7611	22.5895	18.8857	15.8746	9.53078	12.9453	19.3607
GmS6K2c	0.134004	10.2629	0.514591	35.7059	5.20324	0.370517	0.18039	0.828628	60.4872
GmWAGa/GmAGC3-3a	0.236837	2.04443	0.259499	0.775036	0.663535	0.157365	0.288041	0.340946	0.694642
GmWAGb/GmAGC3-3b	0.0658282	0.847164	0.0490845	0.65702	0.258212	0	0.100288	0.236163	0.117167

## Sheet: Table S6
Table S6. The primer sequences for qRT-PCR experiment.
qRT-PCR primer	primer sequence(5'-3')
GmAGC1-1a-F	GGAGACTTAAATGGATGCTAAG
GmAGC1-1a-R	AAAAGAAGACCCTGCATCTTTC
GmAGC1-1b-F	TCTCCATAACCCTTCAAGTTTA
GmAGC1-1b-R	CCTAGCATCCATTTAACTCCC
GmAGC1-2a-F	TTGTCAATACTGGAGCCAGTGA
GmAGC1-2a-R	AGTACTGCTCAAACTACTAGTG
GmAGC1-2b-F	AATGTGGAACGGGACAGAGT
GmAGC1-2b-R	CGGTTGCTTGATGCTTAATTT
GmAGC1-2c-F	GCTCAAAGACTCCCAAAGTTAC
GmAGC1-2c-R	TCTCCTACAAAAATGTCTGATG
GmAGC1-3a-F	GTGCTAGGCTCCCATTAGTGAT
GmAGC1-3a-R	TAGTGGAACTGTGGAATACAAT
GmAGC1-3b-F	TTGATTGCATATGGAGTTAGTG
GmAGC1-3b-R	TATACAGAAAAGCCAATAGCTG
GmAGC1-3c-F	CCAGTCAGCGAAACTAACTCAC
GmAGC1-3c-R	AGAAGGTGTGAAACCACAATGG
GmAGC1-3d-F	CTCTCCAACACCACTTTAGTTC
GmAGC1-3d-R	GGGAGAGAAGATTGGAAGATGA
GmAGC1-5a-F	TTGTAAGTGTGATGTATGTGCG
GmAGC1-5a-R	ATGTAATCTAATGCAATGGCGA
GmAGC1-5b-F	CTTTTTCCCTTATATCAACTCT
GmAGC1-5b-R	TTGGACTACCCCTAGCATTTA
GmAGC1-5c-F	ATTCAAATGTATGGCTAGGTCA
GmAGC1-5c-R	GATGAGTCACAGAGAGAAAACA
GmAGC1-5d-F	AGATGTTGGGTCAATCCAATA
GmAGC1-5d-R	CTCCACTTGGTAATAAAATAGG
GmAGC1-6a-F	GCTTGATATAAGTTGGATCCTG
GmAGC1-6a-R	ATTCTAACAATTCGGCTCTCC
GmAGC1-6b-F	TGTGTCCTTCCTTGTTTCTTAT
GmAGC1-6b-R	ATGGAATATCCACCTCTTTACC
GmAGC1-6c-F	AATTCTACTTCGTCCACTTATG
GmAGC1-6c-R	GAGCACATTACCCTATCACGA
GmAGC1-7a-F	GGAGCGGTGACATCGGAAG
GmAGC1-7a-R	CTTAGCTCTCCTGTCTTTGTTC
GmAGC1-7b-F	CACCTGTTCTAAGGAACATTCG
GmAGC1-7b-R	TCTTGCTACGACCCCGTTT
GmAGC2-1a-F	ATGTTCTCCGATGACACGAT
GmAGC2-1a-R	GTGAGTGAGGGGATTTAGGG
GmAGC2-1b-F	GGTTCGCCATTGATTACTGT
GmAGC2-1b-R	AAGGGAATTTAGGGTTTAGC
GmAGC2-1c-F	GTTTTACGCAGTGGAATTGG
GmAGC2-1c-R	CAAGCATTATGTGACCTGTT
GmAGC2-2a-F	AATCCTAACCCTGTCATCGT
GmAGC2-2a-R	CCTTCTTGAGACCGTTTTTG
GmAGC2-2b-F	CCTCACCGATTTTGACCTCT
GmAGC2-2b-R	GACGTATTCTTCCGTGCCGA
GmAGC2-2c-F	ACGAGATGCTCTACGGAACG
GmAGC2-2c-R	CCCTCTAAAGAACTGATGCTCC
GmAGC3-1a-F	TCTGGCATGAGTTCTGAGACTA
GmAGC3-1a-R	GGAAGGTGAGGGCGGACT
GmAGC3-1b-F	AGTTTCAGCCGTCTTTCCTT
GmAGC3-1b-R	CTTCAATTGGTTGCTGTTGT
GmAGC3-2a-F	AGCGGCGACTTAGGGAAC
GmAGC3-2a-R	GGGCAGAACTCCATGACTAAG
GmAGC3-2b-F	TGCTTGCTCATGGAGTTCT
GmAGC3-2b-R	CGTCACATTTCAGCGATAGATC
GmAGC3-2c-F	AGGTTGTGGACAGAGAAGC
GmAGC3-2c-R	GGCATCAAACGCAGCGTATA
GmAGC3-3b-F	AACCCACATTGTTGTTCCCC
GmAGC3-3b-R	GGAGAATGTCGAGAGACGGT
GmPHOT1a-F	TTTATGGCAGAACCAATGAG
GmPHOT1a-R	TTTTGTCTTGTTTTCCCCCG
GmPHOT1c-F	CAACCGCATTGCTGACGATA
GmPHOT1c-R	GGGGTGAACCACTTTTGAAT
GmPHOT2a-F	AGTCCGTAATGCTAAATCGT
GmPHOT2a-R	CCCAGGGAAGAAGTCAGTAA
GmPHOT2b-F	AAGTCGTCTTCTATTGTAACCG
GmPHOT2b-R	CCTTCAACTCTTGCGACACC
GmNDR1a-F	AATGGGATCCTTGTTTGGCA
GmNDR1a-R	TCTTCACTTGTTGGGGGTTT
GmNDR1b-F	CCTCCCTTTTATTCAGACGA
GmNDR1b-R	TCTGCTCCACATTACATAGG
GmNDR2c-F	CTCACTCAGTTCCTCACCGA
GmNDR2c-R	ACACTTCACTCCAAACCCCG
GmNDR2d-F	TAGTTACAGTTGCCATTGCG
GmNDR2d-R	AGCAATCAACCTTCTAACCA
GmNDR3a-F	TGGGGGTGACGTTATGACTC
GmNDR3a-R	GGCAATACAATCCAGAGGCT
GmNDR4a-F	AGGGAAGAAACTTTGACTGA
GmNDR4a-R	CCTACCATTTCTGCCATTTG
GmNDR4b-F	CTTGAATGATACCACGGATG
GmNDR4b-R	AGTCGCACTCTACACCATAA
GmNDR5a-F	GGAATAGAATGCGATTGGTG
GmNDR5a-R	TATCTTGGGTTCGTCAGGGA
GmNDR5b-F	TTCAAGGGTGTTCAGTGGGA
GmNDR5b-R	TGTTATCTTTGGATGTCAGC
GmIRE1a-F	TCATCGTGACTTGAAGCCTG
GmIRE1a-R	CGTTTCTTCCTCCTTTCCCT
GmIRE1b-F	GATCGCACCTCTATTGATGACT
GmIRE1b-R	TTTCCACAGCATTCTTACGG
GmIRE2a-F	TCCGTGGGTGTCATACTTTA
GmIRE2a-R	ACTTACTTCTGTAGCTCCTGTT
GmIRE2b-F	CAGAACATCCACAGCAAATT
GmIRE2b-R	TTAACTTCTGTAGCTCCTGTTG
GmS6K1a-F	TTATATCGCCAGGGTATCTTCA
GmS6K1a-R	CAAAAACAGTTAGATCTTCCCA
GmS6K1b-F	AGAAGAACCTGAGCAAGCTCAT
GmS6K1b-R	GAAGGGACAAAGCGAGGAGA
GmS6K2a-F	CCTAGAAGAAGTGAACGAGCT
GmS6K2a-R	AATGATTTGTCGACAAATGAAG
GmS6K2b-F	CTTTATTAGTTTGGTCGTCAGC
GmS6K2b-R	AGCCAAAGTAAAAGCAGAAAAC
GmS6K2c-F	TTTTCCTTCTTATTTACGTTTT
GmS6K2c-R	GTGTTGATTCCTCTTTGTGAGT
GmPDK1a-F	CACCCCAGGAGAATTACACT
GmPDK1a-R	CAATGCGTACACAATTCCAG
GmPDK1b-F	ACAAACACTCCTAAACACCACA
GmPDK1b-R	ATTGGAATTGAAAACCCTAGAG
GmPDK1b-R	ATTGGAATTGAAAACCCTAGAG
